# Supplementary material for: Chemical Genetics Applied to Elucidate the Physiological Role of Stress-Signaling Molecules on the Wound-Induced Accumulation of Glucosinolates in Broccoli
Source: Plants (Basel). 2021 Dec 3;10(12):2660. doi: 10.3390/plants10122660 (PMC8706940; doi:10.3390/plants10122660)
Supplement: Supplementary file 1 [file plants-10-02660-s001.zip]

Archive with 1 entries (1 files):
- plants-1477781-supplementary.pdf
